# Supplementary material for: Role of Satb1 and Satb2 Transcription Factors in the Glutamate Receptors Expression and Ca2+ Signaling in the Cortical Neurons In Vitro
Source: Int J Mol Sci. 2021 May 31;22(11):5968. doi: 10.3390/ijms22115968 (PMC8198236; doi:10.3390/ijms22115968)
Supplement: Supplementary file 1 [file ijms-22-05968-s001.zip]

Archive with 1 entries (1 files):
- ijms-1237760-SI.pdf
